# Supplementary material for: Repeated measures of decaying wood reveal the success and influence of fungal wood endophytes
Source: mSystems. 2025 Aug 15;10(9):e00382-25. doi: 10.1128/msystems.00382-25 (PMC12455916; doi:10.1128/msystems.00382-25)
Supplement: Supplemental Tables — Tables S1 to S3. [file msystems.00382-25-s0002.xlsx]

## Sheet: Table S1
Table S1. Effects of two data normalization methods on alpha diversity comparison between possible groups by Wilcoxon tests
Kingdom	Diversity	Tree_host	group1 vs. group2	Rarefaction						Relative abundance
				n1	n2	statistic	p	p.adj	p.adj.signif (p.signif)a	n1	n2	statistic	p	p.adj	p.adj.signif (p.signif)a
Fungi	Shannon	B. papyrifera	0 vs. 1	34	39	1019	5.17e-05	0.000258	***	40	40	1286	1.12e-06	5.6e-06	****
			0 vs. 2	34	39	1138	2.18e-08	1.09e-07	****	40	40	1404	3.73e-10	1.86e-09	****
			0 vs. 3	34	37	1075	4.82e-08	2.41e-07	****	40	39	1370	4.43e-10	2.22e-09	****
			0 vs. 4	34	34	975	2.65e-07	1.32e-06	****	40	36	1241	7.1e-09	3.55e-08	****
			0 vs. 5	34	24	678	7.75e-06	3.88e-05	****	40	31	1061	5.32e-08	2.66e-07	****
		P. resonisa	0 vs. 1	39	38	1168	6.68e-06	3.34e-05	****	40	39	1235	3.74e-06	1.87e-05	****
			0 vs. 2	39	40	1142	0.000299	0.001	**	40	40	1181	0.000183	0.000915	***
			0 vs. 3	39	40	1130	0.000483	0.002	**	40	40	1169	0.000299	0.001	**
			0 vs. 4	39	33	1012	1.66e-05	8.3e-05	****	40	35	1108	7.14e-06	3.57e-05	****
			0 vs. 5	39	36	1115	5.57e-06	2.78e-05	****	40	40	1253	6.59e-06	3.3e-05	****
		B. papyrifera	Ground vs. Aoveground	96	77	4461	0.0195		*	97	89	5065	0.0414		*
		P. resonisa	Ground vs. Aoveground	99	88	5725	0.000212		***	100	94	6136	0.00024		***
		B. papyrifera	Ground_bark vs. Ground_nobark	46	50	751	0.00347		**	47	50	762	0.00291		**
		P. resonisa	Ground_bark vs. Ground_nobark	50	49	1248	0.875		ns	50	50	1249	0.997		ns
	richness	B. papyrifera	0 vs. 1	34	39	437	0.012	0.06	ns	40	40	44	3.57e-13	1.78e-12	****
			0 vs. 2	34	39	662	1	1	ns	40	40	39.5	2.58e-13	1.29e-12	****
			0 vs. 3	34	37	609	0.824	1	ns	40	39	168	1.95e-09	9.75e-09	****
			0 vs. 4	34	34	554	0.768	1	ns	40	36	180	1.98e-08	9.9e-08	****
			0 vs. 5	34	24	348	0.35	1	ns	40	31	316	0.000432	0.002	**
		P. resonisa	0 vs. 1	39	38	579	0.1	0.5	ns	40	39	138	3.06e-10	1.53e-09	****
			0 vs. 2	39	40	708	0.485	1	ns	40	40	39	2.51e-13	1.26e-12	****
			0 vs. 3	39	40	536	0.016	0.082	ns	40	40	13	3.77e-14	1.88e-13	****
			0 vs. 4	39	33	514	0.146	0.73	ns	40	35	264	3.73e-06	1.86e-05	****
			0 vs. 5	39	36	376	0.000431	0.002	**	40	40	168	1.26e-09	6.3e-09	****
		B. papyrifera	Ground vs. Aoveground	96	77	5032	4.55e-05		****	97	89	6126	8.07e-07		****
		P. resonisa	Ground vs. Aoveground	99	88	6248	3.04e-07		****	100	94	7758	5.09e-15		****
		B. papyrifera	Ground_bark vs. Ground_nobark	46	50	251	4.41e-11		****	47	50	514	1.83e-06		****
		P. resonisa	Ground_bark vs. Ground_nobark	50	49	558	3.09e-06		****	50	50	484	1.31e-07		****
Bacteria	Shannon	B. papyrifera	0 vs. 1	30	38	244	3.18e-05	0.000159	***	40	39	395	0.000113	0.000565	***
			0 vs. 2	30	34	176	2.45e-06	1.22e-05	****	40	40	324	1.95e-06	9.75e-06	****
			0 vs. 3	30	38	224	8.88e-06	4.44e-05	****	40	40	381	3.46e-05	0.000173	***
			0 vs. 4	30	38	255	6.15e-05	0.000308	***	40	40	473	0.001	0.007	**
			0 vs. 5	30	40	214	1.6e-06	8e-06	****	40	40	350	7.68e-06	3.84e-05	****
		P. resonisa	0 vs. 1	14	39	296	0.654	1	ns	38	39	973	0.018	0.088	ns
			0 vs. 2	14	40	143	0.006	0.03	*	38	40	496	0.008	0.04	*
			0 vs. 3	14	40	87	5.79e-05	0.00029	***	38	40	277	4.33e-07	2.16e-06	****
			0 vs. 4	14	40	96	0.000143	0.000715	***	38	40	311	3.18e-06	1.59e-05	****
			0 vs. 5	14	40	115	0.000774	0.004	**	38	40	385	0.000127	0.000635	***
		B. papyrifera	Ground vs. Aoveground	93	95	6341	2.54e-07		****	100	99	6948	8.77e-07		****
		P. resonisa	Ground vs. Aoveground	100	99	6402	0.000352		***	100	99	6440	0.000246		***
		B. papyrifera	Ground_bark vs. Ground_nobark	43	50	735	0.0089		**	50	50	795	0.00173		**
		P. resonisa	Ground_bark vs. Ground_nobark	50	50	1063	0.199		ns	50	50	1068	0.211		ns
	richness	B. papyrifera	0 vs. 1	30	38	134	6.12e-09	3.06e-08	****	40	39	366	4.91e-05	0.000246	***
			0 vs. 2	30	34	99	1.5e-09	7.5e-09	****	40	40	432	0.000398	0.002	**
			0 vs. 3	30	38	115	8.6e-10	4.3e-09	****	40	40	298	1.39e-06	6.95e-06	****
			0 vs. 4	30	38	113	6.92e-10	3.46e-09	****	40	40	252	1.41e-07	7.05e-07	****
			0 vs. 5	30	40	88	1.19e-11	5.95e-11	****	40	40	218	2.26e-08	1.13e-07	****
		P. resonisa	0 vs. 1	14	39	73	1.64e-05	8.2e-05	****	38	39	136	7.31e-10	3.66e-09	****
			0 vs. 2	14	40	36	5.22e-08	2.61e-07	****	38	40	110	8.41e-11	4.2e-10	****
			0 vs. 3	14	40	21	2.11e-09	1.06e-08	****	38	40	111	8.99e-11	4.49e-10	****
			0 vs. 4	14	40	21	2.11e-09	1.06e-08	****	38	40	101	4.61e-11	2.3e-10	****
			0 vs. 5	14	40	24	4.35e-09	2.18e-08	****	38	40	82	1.26e-11	6.3e-11	****
		B. papyrifera	Ground vs. Aoveground	93	95	7060	1.42e-12		****	100	98	6594	2.67e-05		****
		P. resonisa	Ground vs. Aoveground	100	99	8426	1.17e-17		****	100	97	8769	1.19e-22		****
		B. papyrifera	Ground_bark vs. Ground_nobark	43	50	635	0.000708		***	50	50	874	0.00964		**
		P. resonisa	Ground_bark vs. Ground_nobark	50	50	1125	0.391		ns	50	50	1292	0.777		ns
Note: aSignificance test by Wilcoxon test or Bonferroni-corrected Wilcoxon test: *p < 0.05, **p < 0.01, ***p < 0.001, ****p < 0.0001

## Sheet: Table S2
Table S2. Comparison of carbohydrate component in sound wood of B. papyrifera and P.resonisa
Variable	B. papyrifera (n=10)a	P. resonisa (n=10)a	statistic	p	significanceb
arabinan	0.566 ± 0.048	1.895 ± 0.067	0	1.08e-05	***
galactan	1.143 ± 0.051	3.856 ± 0.488	0	1.08e-05	***
glucan	33.767 ± 0.382	34.014 ± 0.781	45	0.739
lignin	22.161 ± 0.386	31.728 ± 0.783	0	1.08e-05	***
mannan	2.928 ± 0.365	7.24 ± 0.184	0	1.08e-05	***
xylan	18.348 ± 0.48	6.281 ± 0.199	100	1.08e-05	***
Note: aA Percentage value of each sugar polymer with standard error: mean ± se;
bSignificance test by Wilcoxon test: *p < 0.05, **p < 0.01, ***p < 0.001

## Sheet: Table S3
Table S3. Permutational multivariate analysis of variance (PERMANOVA) results for microbial communities
			Df	SumOfSqs	R2	F	Pr(>F)a
Fungi	All data	Year_since_decay_start	1	11.791	0.06483	50.7335	0.001***
		Treatment	3	13.041	0.0717	18.7047	0.001***
		Tree_host	1	14.406	0.07921	61.9882	0.001***
		Decay_status	1	10.915	0.06001	46.9647	0.001***
		Tree_log	18	14.003	0.07699	3.3473	0.001***
		Year_since_decay_start:Treatment	3	3.197	0.01758	4.5849	0.001***
		Year_since_decay_start:Tree_host	1	3.741	0.02057	16.0973	0.001***
		Treatment:Tree_host	3	4.005	0.02202	5.7442	0.001***
		Treatment:Decay_status	3	3.908	0.02149	5.6051	0.001***
		Tree_host:Decay_status	1	2.117	0.01164	9.1091	0.001***
		Year_since_decay_start:Treatment:Tree_host	3	1.872	0.01029	2.685	0.001***
		Treatment:Tree_host:Decay_status	3	1.743	0.00958	2.5003	0.001***
		Residual	418	97.146	0.53411
		Total	459	181.885	1
	B. papyrifera data	Year_since_decay_start	1	10.366	0.11878	42.6573	0.001***
		Treatment	3	7.701	0.08825	10.5638	0.001***
		Decay_status	1	7.544	0.08645	31.0444	0.001***
		Tree_log	9	5.756	0.06596	2.6318	0.001***
		Year_since_decay_start:Treatment	3	2.951	0.03382	4.0478	0.001***
		Treatment:Decay_status	3	3.133	0.0359	4.2971	0.001***
		Residual	205	49.818	0.57085
		Total	225	87.269	1
	P. resinosa data	Year_since_decay_start	1	5.123	0.0639	23.0577	0.001***
		Treatment	3	9.336	0.11645	14.0063	0.001***
		Decay_status	1	5.525	0.06891	24.8644	0.001***
		Tree_log	9	8.253	0.10294	4.127	0.001***
		Year_since_decay_start:Treatment	3	2.059	0.02568	3.0889	0.001***
		Treatment:Decay_status	3	2.552	0.03182	3.8277	0.001***
		Residual	213	47.328	0.5903
		Total	233	80.176	1
	Sound wood data	Treatment	3	0.9312	0.03508	1.3023	0.067
		Tree_host	1	1.5458	0.05823	6.4855	0.001***
		Tree_log	18	10.1758	0.3833	2.3718	0.001***
		Treatment:Tree_host	3	1.024	0.03857	1.4321	0.02*
		Residual	54	12.8708	0.48482
		Total	79	26.5476	1
	Decayed wood data	Year_since_decay_start	1	8.59	0.0608	39.6669	0.001***
		Treatment	3	15.601	0.11042	24.0143	0.001***
		Tree_host	1	15.261	0.10802	70.4744	0.001***
		Tree_log	18	13.163	0.09317	3.3771	0.001***
		Year_since_decay_start:Treatment	3	3.595	0.02545	5.5344	0.001***
		Year_since_decay_start:Tree_host	1	3.524	0.02495	16.2755	0.001***
		Treatment:Tree_host	3	4.681	0.03313	7.2053	0.001***
		Year_since_decay_start:Treatment:Tree_host	3	1.938	0.01372	2.9834	0.001***
		Residual	346	74.925	0.53034
		Total	379	141.278	1
Bacteria	All data	Year_since_decay_start	1	9.473	0.06386	41.5549	0.001***
		Treatment	3	5.71	0.03849	8.349	0.001***
		Tree_host	1	4.943	0.03332	21.6836	0.001***
		Decay_status	1	8.924	0.06016	39.1475	0.001***
		Tree_log	18	7.513	0.05065	1.831	0.001***
		Year_since_decay_start:Treatment	3	1.764	0.01189	2.5793	0.001***
		Year_since_decay_start:Tree_host	1	2.041	0.01376	8.9548	0.001***
		Treatment:Tree_host	3	1.879	0.01267	2.7475	0.001***
		Treatment:Decay_status	3	2.595	0.0175	3.7947	0.001***
		Tree_host:Decay_status	1	1.806	0.01218	7.9244	0.001***
		Year_since_decay_start:Treatment:Tree_host	3	1.38	0.0093	2.0174	0.001***
		Treatment:Tree_host:Decay_status	3	1.37	0.00924	2.004	0.001***
		Residual	434	98.933	0.66698
		Total	475	148.33	1
	B. papyrifera data	Year_since_decay_start	1	7.275	0.09177	29.2523	0.001***
		Treatment	3	4.042	0.05099	5.4176	0.001***
		Decay_status	1	6.3	0.07947	25.3318	0.001***
		Tree_log	9	3.234	0.0408	1.4449	0.001***
		Year_since_decay_start:Treatment	3	1.901	0.02398	2.5476	0.001***
		Treatment:Decay_status	3	2.302	0.02904	3.0855	0.001***
		Residual	218	54.213	0.68394
		Total	238	79.266	1
	P. resinosa data	Year_since_decay_start	1	4.215	0.06576	20.3596	0.001***
		Treatment	3	3.55	0.05539	5.7161	0.001***
		Decay_status	1	4.444	0.06933	21.4648	0.001***
		Tree_log	9	4.271	0.06664	2.2923	0.001***
		Year_since_decay_start:Treatment	3	1.233	0.01923	1.9846	0.001***
		Treatment:Decay_status	3	1.666	0.026	2.683	0.001***
		Residual	216	44.719	0.69766
		Total	236	64.099	1
	Sound wood data	Treatment	3	1.15	0.03735	1.1133	0.192
		Tree_host	1	2.4375	0.07917	7.0792	0.001***
		Tree_log	18	8.2846	0.2691	1.3367	0.001***
		Treatment:Tree_host	3	1.0099	0.0328	0.9776	0.532
		Residual	52	17.9043	0.58157
		Total	77	30.7862	1
	Decayed wood data	Year_since_decay_start	1	7.659	0.07171	38.1589	0.001***
		Treatment	3	6.628	0.06206	11.0073	0.001***
		Tree_host	1	4.96	0.04644	24.711	0.001***
		Tree_log	18	7.191	0.06733	1.9903	0.001***
		Year_since_decay_start:Treatment	3	2.296	0.0215	3.8128	0.001***
		Year_since_decay_start:Tree_host	1	1.379	0.01291	6.8696	0.001***
		Treatment:Tree_host	3	2.095	0.01961	3.479	0.001***
		Year_since_decay_start:Treatment:Tree_host	3	1.538	0.0144	2.5537	0.001***
		Residual	364	73.059	0.68405
		Total	397	106.803	1
Note: aSignificance test: *p < 0.05, **p < 0.01, ***p < 0.001
